# Supplementary material for: Specific heterozygous variants in MGP lead to endoplasmic reticulum stress and cause spondyloepiphyseal dysplasia
Source: Nat Commun. 2023 Nov 3;14:7054. doi: 10.1038/s41467-023-41651-6 (PMC10624854; doi:10.1038/s41467-023-41651-6)
Supplement: Supplementary file 4 — Supplementary Data 1 [file 41467_2023_41651_MOESM4_ESM.xlsx]

## Sheet: Detailed phenotypes
Supplementary Data 1. Detailed phenotypes and body measurements of the four individuals affected with Spondyloepiphyseal Dysplasia, MGP type.
Individual	Variant in MGP (NM_000900.3)	Age at last evaluation	Sex	Short stature				Latest weight and %	Latest head circumference and %	Midface retrusion	Measurements of right upper limb segments and %	Brachydactyly, short palms and short hands			Sitting height and %	Lower segment	Upper-to-lower segment ratio	Spine anomalies		Functional level	Joint laxity	Articular range of motion (ROM)	Surgical history	Bone density anomalies	Vitamin D levels	Extraskeletal anomalies	History of developmental delays/Intellectual impairment	Other comments
				Heights at various ages and %	Latest height and %	Armspan	Armspan/ height ratio					Right hand measurements and %	Ratio of middle finger to hand length	Brachytelephalangism				Platyspondyly	Thoracolumbar scoliosis
1	c.56G>T/ p.Cys19Phe	52 yo	F	150 cm in 40s (-2.04SD)	148.8 cm at 52 yo (-2.2SD)	157 cm	1.06	47.9 kg	55 cm (50%)	Yes, mild	Forearm length: 23 cm (50%)/ Upper arm length: 31.5 cm (50-75%)	Hand length: 15.5 cm (<2SD) Palm length: 9 cm (<2SD) Middle finger length: 6.5 cm (<2SD)	0.42 (25%)	Yes	70 cm (<2 SD)	77 cm	0.93	Yes, diffuse platyspondyly	No scoliosis	Pain and functional limitations led to bilateral hip replacement in 30s. No pain, no limitations and normal gait since surgery	No	Full ROM of upper and lower extremities	Bilateral hip replacement at 33 years of age	Not known	Not known	Arterial hypertension	No
2	c.56G>T/ p.Cys19Phe	18 yo	F	139.7 cm at 14 yo (-3SD); 139.8 cm at 17 yo (-3.4SD)	140.3 cm at 18 yo (-3.4SD)	152 cm	1.08	48.8 kg	54.2 cm (40%)	Yes, mild	Forearm length: 22.5 cm (25-50%)/ Upper arm length: 28 cm (10%)	Hand length: 15 cm (<2SD) Palm length: 9 cm (<2SD) Middle Finger length: 6 cm (<2SD)	0.4 (<2SD)	Yes	68.5 cm (<2 SD)	76 cm	0.84	Yes, diffuse platyspondyly	No scoliosis	No pain, no limitations, normal gait	Mild hypermobility of elbows	Full ROM of upper and lower extremities	No surgery	Normal at 17 yo	98 nmol/L at 17 yo (Normal)	Past history of eating disorder	No
3	c.56G>T/ p.Cys19Phe	12 yo	M	N/A	133.2 cm (-2.2SD)	139.8 cm	1.05	30.5 kg (7%)	53 cm (30%)	Yes, mild	Forearm length: 23 cm (25-50%)/ Upper arm length: 28.5 cm (10%)	Hand length: 14 cm (<2SD) Palm length: 8 cm (<2SD) Middle finger length: 6 cm (3%)	0.42 (25%)	Yes	62 cm (<2 SD)	70 cm	0.9	Yes, diffuse platyspondyly	No scoliosis	No pain, no limitations, normal gait	No	Full ROM of upper and lower extremities	No surgery	Not known	Not known	None	No
4	c.56G>A/ p.Cys19Tyr	10 yo	F	82.9cm at 3yo (-3.2SD); 101.8 at 7yo (-3.5SD)	106.4cm at 10yo (-5SD)	116.8cm	1.09	25.75kg (5%)	53.1cm (60%)	Yes	Forearm length: 23.7cm (75-90%)/ Upper arm length: 21.9cm (<<2SD)	Hand length: 13.4cm (<2SD) Palm length: 8.2cm (10%) Middle finger length: 5.2cm (<2SD)	0.39 (<2SD)	Yes	58.1 cm (<2SD)	49.7cm	1.14*	Yes, diffuse platyspondyly	No scoliosis; exaggerated lumbar lordosis	Self-resolving morning stiffness. Hip pain with activity.	No	Full ROM, with exception of elbows being 10 degrees short of full extension	Tympanoplasty and adenoidectomy, and extensive eye surgeries	Not known	Not known	Complex eye involvement requiring corneal transplants x2. Visual acuity has deteriorated over time and is now legally blind. Suspected viral etiology. Patient was diagnosed with Moyamoya disease at age 11. She also has valvular disease: the mitral valve is thickened and myxomatous with prolapse of the anterior and posterior leaflets. There is mild to moderate mitral regurgitation. The tricuspid v…	No	Rhizomelic; leg length discrepancy; R>L; slight bilateral genu valgum;
World Health Organization (WHO) growth curves used for height and weight centiles
Nellhaus curves used for head circumferences measurements
Handbook of physical measurements, 2nd edition (Hall and Allanson) used to determine landmarks of body measurements and percentiles
*The upper to lower segment ratio of Individual 4 has to be interpreted in the context of the patient’s complex lower extremity deformities and pelvic tilt, which result in a falsely decreased symphysis to floor measurement.
