# Supplementary material for: Specific heterozygous variants in MGP lead to endoplasmic reticulum stress and cause spondyloepiphyseal dysplasia
Source: Nat Commun. 2023 Nov 3;14:7054. doi: 10.1038/s41467-023-41651-6 (PMC10624854; doi:10.1038/s41467-023-41651-6)
Supplement: Supplementary file 6 — Source Data [file 41467_2023_41651_MOESM6_ESM.zip]

Archive with 6 entries (6 files):
- Source Data/Figure 2_Source data file.xlsx
- Source Data/Figure 3_ Source data file_tibia.xlsx
- Source Data/Figure 4_ source data file.xlsx
- Source Data/Figure 5_ source data file.xlsx
- Source Data/Figure 6_ Source data file.xlsx
- Source Data/Figure 8_ Source data file.xlsx
