# Supplementary material for: Specific heterozygous variants in MGP lead to endoplasmic reticulum stress and cause spondyloepiphyseal dysplasia
Source: Nat Commun. 2023 Nov 3;14:7054. doi: 10.1038/s41467-023-41651-6 (PMC10624854; doi:10.1038/s41467-023-41651-6)
Supplement: Supplementary file 6 — Source Data [file 41467_2023_41651_MOESM6_ESM.zip › Source Data/Figure 2_Source data file.xlsx]

## Sheet: Figure 2F_Micro-CT 
Samples submitted to the Bone Center for micro-CT on Oct19, 2022
	1 weeks	2 weeks
Control	D	A14-2
Het	B	A14-3
D														A14-2
B														A14-3

## Sheet: Figure 2G_Body-Weight
Males													Females
Age (weeks)	Control	Mgp+/G56T	SD	SD									Age (weeks)	Control	Mgp+/G56T	SD	SD
2	10.2	9.1	1.2	0.4									2	9.7	7.9	0.6	0.9
3	13.6	9.3	0.8	0.4									3	13.6	8	0.6	1
5	22.5	11	2	3									5	18.2	8.9	1	0.7
6	25.6	11.5	1.3	2.2									6	19.5	9.2	2	1.6
2 week	Control	Mgp+/G56T											2 week	Control	Mgp+/G56T
	12.1	9.1												9.7	7.5
	9.4	9.4												9.9	8
	8.7	8.5												10.5	6.7
	9.8	9.3												9.2	8.6
	10.7	9.2												9.2	8.8
	10.7													9.6
average	10.2333	9.1												10.5
SD	1.1961	0.353553												8.9
													average	9.6875	7.92
													SD	0.593867	0.852643
3 week	Control	Mgp+/G56T											3week	Control	Mgp+/G56T
	13	8.9												14.5	8.1
	13.4	9.6												13.3	8.3
	14.6	9.5												14.3	5.6
	12.4													13.3	8.8
	14.3													13.5	8.9
	13.3													13.4
	13.9													13.7
average	13.5571	9.33333												12.5
SD	0.763451	0.378594											average	13.5625	7.94
													SD	0.6255	1.35019
5 week	Control	Mgp+/G56T											5 week	Control	Mgp+/G56T
	25.2	13.7												18.8	8.7
	25.2	7.1												18.4	9.4
	22.3	10.1												16.5	8
	22.6	12.7												18.7	9.6
	21.8													18.5
	20.3												average	18.18	8.925
	19.9												SD	0.952365	0.727438
average	22.4714	10.9
SD	2.11007	2.95296
6 week	Control	Mgp+/G56T											6 week	Control	Mgp+/G56T
	26.5	11.9												22.4	8.4
	26.9	12.4												18.7	7.6
	25	12												19	11.2
	23.4	7.7												17.9	9.4
	26.5	13.4											average	19.5	9.15
	25												SD	1.9883	1.55242
average	25.55	11.48
SD	1.33079	2.19477
