# Supplementary material for: Specific heterozygous variants in MGP lead to endoplasmic reticulum stress and cause spondyloepiphyseal dysplasia
Source: Nat Commun. 2023 Nov 3;14:7054. doi: 10.1038/s41467-023-41651-6 (PMC10624854; doi:10.1038/s41467-023-41651-6)
Supplement: Supplementary file 6 — Source Data [file 41467_2023_41651_MOESM6_ESM.zip › Source Data/Figure 3_ Source data file_tibia.xlsx]

## Sheet: Figure 3B_Femur &Tibia length
X-rays Measurements
Mouse #42, F, Control	Body length (mm)	Femur length (mm)	Tibia length (mm)				Mouse #37, M, Control	Body length (mm)	Femur length (mm)	Tibia length (mm)
Measure 1	92.44	12.96	16.97				Measure 1	90.2	12.88	16.24
Measure 2	91.96	12.84	16.88				Measure 2	90.33	12.65	16.54
Measure 3	92.51	12.4	17.09				Measure 3	90.94	12.78	16.77
Measure 4		12.9	16.95				Measure 4		12.82	16.79
Average	92.3033	12.775	16.9725				Average	90.49	12.7825	16.585
SD	0.299388	0.254755	0.0873212				SD	0.395095	0.0974252	0.25645
Mouse #866, F, Control	Body length (mm)	Femur length (mm)	Tibia length (mm)				Mouse #38, M, Control	Body length (mm)	Femur length (mm)	Tibia length (mm)
Measure 1		12.89	17.61				Measure 1	93.8	13.12	17.53
Measure 2		11.26	16.47				Measure 2	93.94	12.98	17.57
Measure 3		12.73	17.2				Measure 3	94.55	13.18	17.68
Measure 4		11.67	17.1				Measure 4		13.41	17.96
Average		12.1375	17.095				Average	94.0967	13.1725	17.685
SD		0.797052	0.471487				SD	0.39879	0.179141	0.193993
				Femur	Tibia						Femur	Tibia
Mouse #867, F, Control	Body length (mm)	Femur length (mm)	Tibia length (mm)	12.775	16.9725		Mouse #39, M, Control	Body length (mm)	Femur length (mm)	Tibia length (mm)	12.7825	16.585
Measure 1		12.96	17.25	12.1375	17.095		Measure 1	89	13.22	17.35	13.1725	17.685
Measure 2		12.63	17.13	12.86	17.2625		Measure 2	89.27	13.19	17.66	13.275	17.67
Measure 3		12.99	17.43	Ttest	Ttest		Measure 3	88.86	13.36	17.74	Ttest	Ttest
Measure 4		12.86	17.24	0.000266987	0.000373539		Measure 4		13.33	17.93	0.0114206	0.00455987
Average		12.86	17.2625				Average	89.0433	13.275	17.67
SD		0.163095	0.124197				SD	0.208407	0.082664	0.241523
	Average	12.5908	17.11					Average	13.0767	17.3133
	SD	0.394892	0.145581					SD	0.25986	0.6308
				Femur	Tibia						Femur	Tibia
Mouse #43, F, Het	Body length (mm)	Femur length (mm)	Tibia length (mm)	9.3425	13.83		Mouse #40, M, Het	Body length (mm)	Femur length (mm)	Tibia length (mm)	9.7775	14.255
Measure 1	58.35	9.44	13.92	8.88	12.89		Measure 1	64.98	9.81	14.62	9.33	13.92
Measure 2	58.58	9.19	13.7	9.3875	13.825		Measure 2	65.02	9.77	14.03	11.425	15.09
Measure 3	58.69	9.31	13.76				Measure 3	65.03	9.72	13.99
Measure 4		9.43	13.94				Measure 4		9.81	14.38
Average	58.54	9.3425	13.83				Average	65.01	9.7775	14.255
SD	0.173494	0.11758	0.118322				SD	0.0264575	0.04272	0.299833	Note from Co-authors at Dr. Murshed lab: each sample was measured four times and it could not be the same mouse. However, the Tag #40 is the same for both samples in this excel file, we think it was copied and pasted without changing the number of the consecutive mouse.
Mouse #44, F, Het	Body length (mm)	Femur length (mm)	Tibia length (mm)				Mouse #40, M, Het	Body length (mm)	Femur length (mm)	Tibia length (mm)
Measure 1	59.04	8.84	12.77				Measure 1	62.7	9.31	14.2
Measure 2	59.11	8.98	12.84				Measure 2	62.48	8.95	13.65
Measure 3	58.91	8.85	13.15				Measure 3	62.45	9.69	14.18
Measure 4		8.85	12.8				Measure 4		9.37	13.65
Average	59.02	8.88	12.89				Average	62.5433	9.33	13.92
SD	0.101489	0.0668331	0.175689				SD	0.136504	0.303315	0.311876	Note from Co-authors at Dr. Murshed lab: each sample was measured four times and it could not be the same mouse. However, the Tag #40 is the same for both samples in this excel file, we think it was copied and pasted without changing the number of the consecutive mouse.
Mouse #65, F, Het	Body length (mm)	Femur length (mm)	Tibia length (mm)				Mouse #57, M, Het	Body length (mm)	Femur length (mm)	Tibia length (mm)
Measure 1		9.36	13.76				Measure 1		11.5	15.9
Measure 2		9.38	13.82				Measure 2		11.49	14.3
Measure 3		9.24	13.83				Measure 3		11.33	15.28
Measure 4		9.57	13.89				Measure 4		11.38	14.88
Average		9.3875	13.825				Average		11.425	15.09
SD		0.136473	0.0532291				SD		0.0834666	0.673399
	Average	9.20333	13.515					Average	10.1775	14.4217
	SD	0.280917	0.541272					SD	1.10329	0.602543

## Sheet: Figure 3F_ Vertebrae 
micro-CT parameters
	Males								Females
%BV/TV	Control	L3	L4	AVERAGE	Het	L3	L4	AVERAGE	Control	L3	L4	AVERAGE	Het	L3	L4	AVERAGE
	#37	19.6	20	19.8	#40	8.3	8.7	8.5	#42	17.3	16.8	17.05	#43	5.7	6.3	6
	#38	19.7	22.5	21.1	#41	8.1	8.3	8.2	#866	16.7	16.9	16.8	#44	5.2	5.8	5.5
	#39	19.5	21.3	20.4	#62	6.2	7.2	6.7	#867	15.5	17	16.25	#65	5.1	5.8	5.45
				20.4333				7.8				16.7				5.65
	Ttest	4.70443e-05		0.650641				0.964365	Ttest	3.00853e-06		0.409268				0.304138
	Males								Females
Tb.No. (1/mm)	Control	L3	L4	AVERAGE	Het	L3	L4	AVERAGE	Control	L3	L4	AVERAGE	Het	L3	L4	AVERAGE
	#37	3.2	3.2	3.2	#40	1.7	1.8	1.75	#42	3	2.8	2.9	#43	1.4	1.5	1.45
	#38	3.2	3.4	3.3	#41	1.7	1.78	1.74	#866	3	3	3	#44	1.3	1.3	1.3
	#39	3.2	3.2	3.2	#62	1.4	1.6	1.5	#867	2.7	2.9	2.8	#65	1.2	1.4	1.3
				3.23333				1.66333				2.9				1.35
	Ttest	5.86691e-05		0.057735				0.141539	Ttest	3.48065e-05		0.1				0.0866025
	Males								Females
Tb.Th. (mm)	Control	L3	L4	AVERAGE	Het	L3	L4	AVERAGE	Control	L3	L4	AVERAGE	Het	L3	L4	AVERAGE
	#37	0.061	0.063	0.062	#40	0.049	0.049	0.049	#42	0.059	0.06	0.0595	#43	0.042	0.042	0.042
	#38	0.062	0.066	0.064	#41	0.047	0.049	0.048	#866	0.056	0.056	0.056	#44	0.041	0.043	0.042
	#39	0.062	0.066	0.064	#62	0.045	0.044	0.0445	#867	0.057	0.058	0.0575	#65	0.044	0.041	0.0425
				0.0633333				0.0471667				0.0576667				0.0421667
	Ttest	0.000440659		0.0011547				0.00236291	Ttest	0.000112505		0.00175594				0.000288675
	Males								Females
Tb.Sp. (mm)	Control	L3	L4	AVERAGE	Het	L3	L4	AVERAGE	Control	L3	L4	AVERAGE	Het	L3	L4	AVERAGE
	#37	0.16	0.16	0.16	#40	0.27	0.26	0.265	#42	0.19	0.21	0.2	#43	0.27	0.26	0.265
	#38	0.16	0.16	0.16	#41	0.23	0.26	0.245	#866	0.18	0.18	0.18	#44	0.27	0.28	0.275
	#39	0.17	0.16	0.165	#62	0.26	0.24	0.25	#867	0.18	0.18	0.18	#65	0.27	0.26	0.265
				0.161667				0.253333				0.186667				0.268333
	Ttest	0.000124645		0.00288675				0.0104083	Ttest	0.000394173		0.011547				0.0057735

## Sheet: Figure 3H_ Femur
micro-CT parameters
Trabecular
	Males		Males				Males		Males				Males		Males				Males		Males
%BV/TV	Control		Mutant			Tb.No	Control		Mutant			Tb.Th	Control		Mutant			Tb.Sp	Control		Mutant
	# 55	14.6	# 56	1.5			# 55	2.8	# 56	0.27			# 55	0.05	# 56	0.05			# 55	0.2	# 56	0.77
	#64	8.3	#62	0.42			#64	1.7	#62	0.1			#64	0.05	#62	0.04			#64	0.22	#62	0.9
	#93	12.1	#63	0.46			#93	2.6	#63	0.1			#93	0.05	#63	0.046			#93	0.2	#63	0.97
	Average	11.6667	0.793333				Average	2.36667	0.156667				Average	0.05	0.0453333				Average	0.206667	0.88
	SD	2.59015	0.499956				SD	0.478423	0.0801388				SD	6.93889e-18	0.00410961				SD	0.00942809	0.0828654
	Ttest	0.00431493					Ttest	0.00298601					Ttest	0.183567					Ttest	0.000335695
Cortical
	Males		Males
%BV/TV	Control		Mutant
	# 55	92.1	# 56	98.1
	#64	91	#62	98.4
	#93	95	#63	98
	Average	92.7	98.1667
	SD	1.68721	0.169967
	Ttest	0.0103461
