# Supplementary material for: Specific heterozygous variants in MGP lead to endoplasmic reticulum stress and cause spondyloepiphyseal dysplasia
Source: Nat Commun. 2023 Nov 3;14:7054. doi: 10.1038/s41467-023-41651-6 (PMC10624854; doi:10.1038/s41467-023-41651-6)
Supplement: Supplementary file 6 — Source Data [file 41467_2023_41651_MOESM6_ESM.zip › Source Data/Figure 4_ source data file.xlsx]

## Sheet: Figure 4B_ BV-TV- Tb.No.
BV/TV% - VKVG staining - 08/30/2021 - LV @ 6W						Tb. No.
		BV/TV%						Tb. No%
	Sample	L3	L4	AVERAGE			Sample	L3	L4	AVERAGE
CONTROLS	#57	22.2	18	20.1		CONTROLS	#57	5.6	6.2	5.9
	#55	20.3	16.8	18.55			#55	5.6	5.4	5.5
	#64	15.7	12.4	14.05			#64	4.8	4.6	4.7
HET	#63	5.5	2.5	4		HET	#63	2.8	2.7	2.75
	#62	5.4	5.3	5.35			#62	2.4	2.2	2.3
	#56	8.1		8.1			#56	3.2	3.4	3.3
		Ttest	0.0057194					Ttest	0.00479198
		Average	SD					Average	SD
	CONTROLS	17.5667	3.14258				CONTROLS	5.36667	0.61101
	HETS	5.81667	2.08946				HETS	2.78333	0.500833

## Sheet: Figure 4D_ MAR_BFR-BS
CONTROLS	MAR (um/d)			BFR/BS (um3/um2/y)			BFR/TV (%/y)
	L3	L4	AVERAGE	L3	L4	AVERAGE	L3	L4	AVERAGE
#55	1.89	2.46	2.175	141.2	172.1	156.65	190.5	205	197.75
#57	2.32	1.89	2.105	182.9	142.6	162.75	198.9	127.2	163.05
#64	2.1	1.3	1.7	115.2	85.3	100.25	196.6	144.7	170.65
		AVERAGE	1.99333		AVERAGE	139.883		AVERAGE	177.15
		SD	0.256434		SD	34.4587		SD	18.2403
HETS	MAR (um/d)			BFR/BS (um3/um2/y)			BFR/TV (%/y)
	L3	L4	AVERAGE	L3	L4	AVERAGE	L3	L4	AVERAGE
#56	1.6	1.49	1.545	110.4	80.7	95.55	120.4	59	89.7
#62	1.37	1.2	1.285	124.5	76.3	100.4	44.3	50.7	47.5
#63	2.1	1.99	2.045	193.4	80.9	137.15	121.9	42.7	82.3
		AVERAGE	1.625		AVERAGE	111.033		AVERAGE	73.1667
		SD	0.386264		SD	22.7473		SD	22.5338
	Ttest	0.240832		Ttest	0.292818		Ttest	0.00341652

## Sheet: Figure 4F_ Ob count
OB count - LV @ 6W
	Sample	N.Ob/T.Ar			N.Ob/B.Pm
		L3	L4	AVERAGE	L3	L4	AVERAGE
CONTROLS	#57	250.6	150.4	200.5	35.8	22.9	29.35
	#55	378.4	142.9	260.65	27.2	20	23.6
	#64	353.4	338.3	345.85	30.5	35.2	32.85
HET	#63	90.2	65.2	77.7	15.8	15.4	15.6
	#62	85.2	52.6	68.9	12.7	9.8	11.25
	#56	77.7	22.6	50.15	13.2	15.6	14.4
		Ttest	0.00905686		Ttest	0.00769031
		N.Ob/T.Ar		N.Ob/B.Pm
		AVERAGE	SD	AVERAGE	SD
	CONTROLS	269	73.0339	28.6	4.67039
	HETS	65.5833	14.0713	13.75	2.24666

## Sheet: Figure 4H_ Oc count
Oc count - TRAP staining - 01/01/2021 - LV @ 6W
	Sample	N.Oc/T.Ar			N.Oc/B.Pm			N.Oc/Oc.Pm
		L3	L4	AVERAGE	L3	L4	AVERAGE	L3	L4	AVERAGE
CONTROLS	#57	53.5	61.8	57.65	5.5	5.3	5.4	37.2	46	41.6
	#55	50.1	46.7	48.4	5.8	5.6	5.7	48	41.4	44.7
	#64	44.2	51	47.6	5	5.7	5.35	41.7	47.9	44.8
HET	#63	15	23.4	19.2	4.2	4.6	4.4	42.8	41	41.9
	#62	14.2	20.9	17.55	3.3	4.5	3.9	35.2	48.7	41.95
	#56	23.2		23.2	3.9		3.9	46.4		46.4
	Ttest	0.0010081			Ttest	0.00206971
		N.Oc/T.Ar		N.Oc/B.Pm		N.Oc/Oc.Pm
		AVERAGE	SD	AVERAGE	SD	AVERAGE	SD
	CONTROLS	51.2167	5.58577	5.48333	0.189297	43.7	1.81934
	HETS	19.9833	2.90531	4.06667	0.288675	43.4167	2.58376
