# Supplementary material for: Specific heterozygous variants in MGP lead to endoplasmic reticulum stress and cause spondyloepiphyseal dysplasia
Source: Nat Commun. 2023 Nov 3;14:7054. doi: 10.1038/s41467-023-41651-6 (PMC10624854; doi:10.1038/s41467-023-41651-6)
Supplement: Supplementary file 6 — Source Data [file 41467_2023_41651_MOESM6_ESM.zip › Source Data/Figure 5_ source data file.xlsx]

## Sheet: Figure 5C,D 
	ATDC5 IP of WT MGP and C19F MGP
	Picture was flipped in the figure to have the WT on the left side

## Sheet: Fig5I_HEK_MGP_CYS19PHEN_6Feb20
Exported RQ Study Sample Summary and Well Information
Document Name: Plate1
Plate Type: Relative Quantification Study
User: Murshed-Lab-11
Document Information
Operator: Murshed-Lab-11
Last Modified:
Instrument Type: Applied Biosystems 7500 Real-Time PCR System
Comments:
SDS v1.3
Thermal Cycler Profile
Stage	Repetitions	Temperature	Time	Ramp Rate	Auto Increment
9600 Emulation Mode
PCR Volume: 0 µL
Calibrator	EV_Control_1
Endogenous Control	HPRT
Plate	Well ID	Well	Sample	Detector	Task	Ct	Ct std err	Avg Ct	Avg dCt	dCt std err	ddCt	RQ	RQ min	RQ max	Omit	Filtered	Threshold	Auto Ct	Baseline	Start	End
HEK-Transfected-Mgp_6Feb20_SA	1	A1	EV_Control_1	HPRT	ENDO	19.053	0.083	18.888									0.2	Manual	Manual	3	15
HEK-Transfected-Mgp_6Feb20_SA	2	A2	EV_Control_1	HPRT	ENDO	18.816	0.083	18.888									0.2	Manual	Manual	3	15
HEK-Transfected-Mgp_6Feb20_SA	3	A3	EV_Control_1	HPRT	ENDO	18.794	0.083	18.888									0.2	Manual	Manual	3	15
HEK-Transfected-Mgp_6Feb20_SA	7	A7	MUT_3	HPRT	ENDO	18.055	0.063	18.172									0.2	Manual	Manual	3	15
HEK-Transfected-Mgp_6Feb20_SA	8	A8	MUT_3	HPRT	ENDO	18.271	0.063	18.172									0.2	Manual	Manual	3	15
HEK-Transfected-Mgp_6Feb20_SA	9	A9	MUT_3	HPRT	ENDO	18.19	0.063	18.172									0.2	Manual	Manual	3	15
HEK-Transfected-Mgp_6Feb20_SA	13	B1	EV_Control_2	HPRT	ENDO	21.291	0.088	21.357									0.2	Manual	Manual	3	15
HEK-Transfected-Mgp_6Feb20_SA	14	B2	EV_Control_2	HPRT	ENDO	21.533	0.088	21.357									0.2	Manual	Manual	3	15
HEK-Transfected-Mgp_6Feb20_SA	15	B3	EV_Control_2	HPRT	ENDO	21.249	0.088	21.357									0.2	Manual	Manual	3	15
HEK-Transfected-Mgp_6Feb20_SA	25	C1	EV_Control_3	HPRT	ENDO	18.776	0.046	18.732									0.2	Manual	Manual	3	15
HEK-Transfected-Mgp_6Feb20_SA	26	C2	EV_Control_3	HPRT	ENDO	18.64	0.046	18.732									0.2	Manual	Manual	3	15
HEK-Transfected-Mgp_6Feb20_SA	27	C3	EV_Control_3	HPRT	ENDO	18.778	0.046	18.732									0.2	Manual	Manual	3	15
HEK-Transfected-Mgp_6Feb20_SA	37	D1	WT_1	HPRT	ENDO	18.869	0.016	18.838									0.2	Manual	Manual	3	15
HEK-Transfected-Mgp_6Feb20_SA	38	D2	WT_1	HPRT	ENDO	18.813	0.016	18.838									0.2	Manual	Manual	3	15
HEK-Transfected-Mgp_6Feb20_SA	39	D3	WT_1	HPRT	ENDO	18.832	0.016	18.838									0.2	Manual	Manual	3	15
HEK-Transfected-Mgp_6Feb20_SA	49	E1	WT_2	HPRT	ENDO	18.92	0.037	18.892									0.2	Manual	Manual	3	15
HEK-Transfected-Mgp_6Feb20_SA	50	E2	WT_2	HPRT	ENDO	18.936	0.037	18.892									0.2	Manual	Manual	3	15
HEK-Transfected-Mgp_6Feb20_SA	51	E3	WT_2	HPRT	ENDO	18.819	0.037	18.892									0.2	Manual	Manual	3	15
HEK-Transfected-Mgp_6Feb20_SA	61	F1	WT_3	HPRT	ENDO	19.06	0.034	19.025									0.2	Manual	Manual	3	15
HEK-Transfected-Mgp_6Feb20_SA	62	F2	WT_3	HPRT	ENDO	19.058	0.034	19.025									0.2	Manual	Manual	3	15
HEK-Transfected-Mgp_6Feb20_SA	63	F3	WT_3	HPRT	ENDO	18.957	0.034	19.025									0.2	Manual	Manual	3	15
HEK-Transfected-Mgp_6Feb20_SA	73	G1	MUT_1	HPRT	ENDO	18.588	0.043	18.664									0.2	Manual	Manual	3	15
HEK-Transfected-Mgp_6Feb20_SA	74	G2	MUT_1	HPRT	ENDO	18.666	0.043	18.664									0.2	Manual	Manual	3	15
HEK-Transfected-Mgp_6Feb20_SA	75	G3	MUT_1	HPRT	ENDO	18.737	0.043	18.664									0.2	Manual	Manual	3	15
HEK-Transfected-Mgp_6Feb20_SA	85	H1	MUT_2	HPRT	ENDO	18.518	0.039	18.466									0.2	Manual	Manual	3	15
HEK-Transfected-Mgp_6Feb20_SA	86	H2	MUT_2	HPRT	ENDO	18.389	0.039	18.466									0.2	Manual	Manual	3	15
HEK-Transfected-Mgp_6Feb20_SA	87	H3	MUT_2	HPRT	ENDO	18.49	0.039	18.466									0.2	Manual	Manual	3	15
HEK-Transfected-Mgp_6Feb20_SA	4	A4	EV_Control_1	Mgp-SA	Target	31.608	0.24	31.439	12.552	0.254	0	1	0.613	1.632			0.2	Manual	Manual	3	15
HEK-Transfected-Mgp_6Feb20_SA	5	A5	EV_Control_1	Mgp-SA	Target	30.965	0.24	31.439	12.552	0.254	0	1	0.613	1.632			0.2	Manual	Manual	3	15
HEK-Transfected-Mgp_6Feb20_SA	6	A6	EV_Control_1	Mgp-SA	Target	31.745	0.24	31.439	12.552	0.254	0	1	0.613	1.632			0.2	Manual	Manual	3	15
HEK-Transfected-Mgp_6Feb20_SA	10	A10	MUT_3	Mgp-SA	Target	13.836	0.004	13.827	-4.345	0.063	-16.897	122018	108094	137735			0.2	Manual	Manual	3	15
HEK-Transfected-Mgp_6Feb20_SA	11	A11	MUT_3	Mgp-SA	Target	13.823	0.004	13.827	-4.345	0.063	-16.897	122018	108094	137735			0.2	Manual	Manual	3	15
HEK-Transfected-Mgp_6Feb20_SA	12	A12	MUT_3	Mgp-SA	Target	13.822	0.004	13.827	-4.345	0.063	-16.897	122018	108094	137735			0.2	Manual	Manual	3	15
HEK-Transfected-Mgp_6Feb20_SA	16	B4	EV_Control_2	Mgp-SA	Target	26.38	0.01	26.361	5.004	0.089	-7.548	187.098	157.661	222.031			0.2	Manual	Manual	3	15
HEK-Transfected-Mgp_6Feb20_SA	17	B5	EV_Control_2	Mgp-SA	Target	26.348	0.01	26.361	5.004	0.089	-7.548	187.098	157.661	222.031			0.2	Manual	Manual	3	15
HEK-Transfected-Mgp_6Feb20_SA	18	B6	EV_Control_2	Mgp-SA	Target	26.356	0.01	26.361	5.004	0.089	-7.548	187.098	157.661	222.031			0.2	Manual	Manual	3	15
HEK-Transfected-Mgp_6Feb20_SA	28	C4	EV_Control_3	Mgp-SA	Target	28.879	0.103	28.716	9.984	0.112	-2.567	5.928	4.776	7.358			0.2	Manual	Manual	3	15
HEK-Transfected-Mgp_6Feb20_SA	29	C5	EV_Control_3	Mgp-SA	Target	28.741	0.103	28.716	9.984	0.112	-2.567	5.928	4.776	7.358			0.2	Manual	Manual	3	15
HEK-Transfected-Mgp_6Feb20_SA	30	C6	EV_Control_3	Mgp-SA	Target	28.527	0.103	28.716	9.984	0.112	-2.567	5.928	4.776	7.358			0.2	Manual	Manual	3	15
HEK-Transfected-Mgp_6Feb20_SA	40	D4	WT_1	Mgp-SA	Target	14.358	0.013	14.333	-4.506	0.021	-17.057	136375	131060	141905			0.2	Manual	Manual	3	15
HEK-Transfected-Mgp_6Feb20_SA	41	D5	WT_1	Mgp-SA	Target	14.318	0.013	14.333	-4.506	0.021	-17.057	136375	131060	141905			0.2	Manual	Manual	3	15
HEK-Transfected-Mgp_6Feb20_SA	42	D6	WT_1	Mgp-SA	Target	14.322	0.013	14.333	-4.506	0.021	-17.057	136375	131060	141905			0.2	Manual	Manual	3	15
HEK-Transfected-Mgp_6Feb20_SA	52	E4	WT_2	Mgp-SA	Target	14.338	0.011	14.328	-4.563	0.038	-17.115	141960	131894	152793			0.2	Manual	Manual	3	15
HEK-Transfected-Mgp_6Feb20_SA	53	E5	WT_2	Mgp-SA	Target	14.341	0.011	14.328	-4.563	0.038	-17.115	141960	131894	152793			0.2	Manual	Manual	3	15
HEK-Transfected-Mgp_6Feb20_SA	54	E6	WT_2	Mgp-SA	Target	14.307	0.011	14.328	-4.563	0.038	-17.115	141960	131894	152793			0.2	Manual	Manual	3	15
HEK-Transfected-Mgp_6Feb20_SA	64	F4	WT_3	Mgp-SA	Target	14.298	0.009	14.285	-4.74	0.035	-17.292	160480	150003	171688			0.2	Manual	Manual	3	15
HEK-Transfected-Mgp_6Feb20_SA	65	F5	WT_3	Mgp-SA	Target	14.268	0.009	14.285	-4.74	0.035	-17.292	160480	150003	171688			0.2	Manual	Manual	3	15
HEK-Transfected-Mgp_6Feb20_SA	66	F6	WT_3	Mgp-SA	Target	14.287	0.009	14.285	-4.74	0.035	-17.292	160480	150003	171688			0.2	Manual	Manual	3	15
HEK-Transfected-Mgp_6Feb20_SA	76	G4	MUT_1	Mgp-SA	Target	14.089	0.007	14.078	-4.586	0.044	-17.138	144181	132577	156802			0.2	Manual	Manual	3	15
HEK-Transfected-Mgp_6Feb20_SA	77	G5	MUT_1	Mgp-SA	Target	14.081	0.007	14.078	-4.586	0.044	-17.138	144181	132577	156802			0.2	Manual	Manual	3	15
HEK-Transfected-Mgp_6Feb20_SA	78	G6	MUT_1	Mgp-SA	Target	14.064	0.007	14.078	-4.586	0.044	-17.138	144181	132577	156802			0.2	Manual	Manual	3	15
HEK-Transfected-Mgp_6Feb20_SA	88	H4	MUT_2	Mgp-SA	Target	14.037	0.009	14.037	-4.429	0.04	-16.98	129311	119685	139710			0.2	Manual	Manual	3	15
HEK-Transfected-Mgp_6Feb20_SA	89	H5	MUT_2	Mgp-SA	Target	14.052	0.009	14.037	-4.429	0.04	-16.98	129311	119685	139710			0.2	Manual	Manual	3	15
HEK-Transfected-Mgp_6Feb20_SA	90	H6	MUT_2	Mgp-SA	Target	14.022	0.009	14.037	-4.429	0.04	-16.98	129311	119685	139710			0.2	Manual	Manual	3	15

## Sheet: Figure 5I
Rel. quantification Mgp mRNA
Sample	Detector	Task	dCt	ddCt	RQ	Avg. RQ	Adj RQ	Avg.AD RQ	STDEV	SEM	TTEST
WT Mgp 1	Mgp	Calibrator			136375	146272	0.932341	1	0.0862619	0.0498033
		Calibrator
		Calibrator
WT Mgp 2		Target			141960		0.970523
		Target
		Target
WT Mgp 3		Target			160480		1.09714
		Target
		Target
C19F Mgp 1		Target			144181	131837	0.985707	0.901314	0.0772214	0.0445838	0.21389
		Target
		Target
C19F Mgp 2		Target			129311		0.884047
		Target
		Target
C19F Mgp 3		Target			122018		0.834188
		Target
		Target

## Sheet: Figure 5J
	Western-Blot-HEK293
		Mgp		Normilazied	actin
WB1	WT Mgp	28561.2	1	1	67147.2	1
	C19F Mgp	119412	4.1809	2.27358	123477	1.83891
WB2	WT Mgp	15630.2	1	1	53649.6	1
	C19F Mgp	57868.4	3.70235	9.95023	19962.3	0.372087
WB3	WT Mgp	50438.9	1	1	274110	1
	C19F Mgp	136828	2.71275	2.72163	273215	0.996736
	First WB Anti-FLAG	Anti-flag MGP			Anti-Actin
WT	Repeat 1	28540.1			68984.8
	Repeat 2	27853.4			69092								Same blot
	Repeat 3	29290			63364.6
	Average	28561.2			67147.2
C19F	Repeat 1	118077			121948
	Repeat 2	122332			132738
	Repeat 3	117826			115746
	Average	119412			123477
	Second WB Anti-FLAG	Anti-flag MGP			Anti-Actin
WT	Repeat 1	10851.1			54842.7
	Repeat 2	24688.8			52155.9
	Repeat 3	11350.6			53950.3								Same blot
	Average	15630.2			53649.6
C19F	Repeat 1	48243.1			20835.9
	Repeat 2	75359.8			18687
	Repeat 3	50002.4			20364.2
	Average	57868.4			19962.3
	Third WB Anti-FLAG	Anti-flag MGP			Anti-Actin
WT	Repeat 1	113584			274191
	Repeat 2	18021.8			278216
	Repeat 3	19711.3			269923								Different blot but was run parallelly with same protein amount.
	Average	50438.9			274110
C19F	Repeat 1	308591			272627
	Repeat 2	50851.7			280838
	Repeat 3	51041.3			266180
	Average	136828			273215

## Sheet: Figure 5K
HEK293 IP of WT MGP and C19F MGP
