# Supplementary material for: Specific heterozygous variants in MGP lead to endoplasmic reticulum stress and cause spondyloepiphyseal dysplasia
Source: Nat Commun. 2023 Nov 3;14:7054. doi: 10.1038/s41467-023-41651-6 (PMC10624854; doi:10.1038/s41467-023-41651-6)
Supplement: Supplementary file 6 — Source Data [file 41467_2023_41651_MOESM6_ESM.zip › Source Data/Figure 6_ Source data file.xlsx]

## Sheet: Figure 6A_ Calnexin_Quant
3 days - condition 4 HEK293
Calnexin
WT1	25	MUT1	71
WT2	19	MUT2	71
WT3	26	MUT3	55
WT4	29	MUT4	60
AVG	24.75		64.25
SD	4.19325		8.05709
FLAG
WT1	147	MUT1	125
WT2	121	MUT2	124
WT3	119	MUT3	103
WT4	141	MUT4	119
AVG	132		117.75
SD	14.0949		10.1776
RATIO	%
WT1	17.0068	MUT1	56.8
WT2	15.7025	MUT2	57.2581
WT3	21.8487	MUT3	53.3981
WT4	20.5674	MUT4	50.4202
AVG	18.7813		54.4691
SD	2.89984		3.20169
T-test	3.13291e-06

## Sheet: Figure 6B_ CHOP_Quant
3 days - condition 4 HEK293
CHOP
WT1	122	MUT1	121
WT2	107	MUT2	144
WT3	113	MUT3	190
WT4	79	MUT4	169
AVG	105.25		156
SD	18.554		29.9666
FLAG
WT1	392	MUT1	380
WT2	375	MUT2	322
WT3	445	MUT3	305
WT4	312	MUT4	318
AVG	381		331.25
SD	54.8148		33.3004
RATIO	%
WT1	31.1224	MUT1	31.8421
WT2	28.5333	MUT2	44.7205
WT3	25.3933	MUT3	62.2951
WT4	25.3205	MUT4	53.1447
AVG	27.5924		48.0006
SD	2.78952		12.9441
T-test	0.0215935

## Sheet: Figure 6D _Live_Dead_Quant
3 days	Live_Dead_Quantification HEK293
EtH
WT1	42	MUT1	115
WT2	58	MUT2	109
WT3	74	MUT3	129
WT4	40	MUT4	114
WT5	33	MUT5	18
WT6	28	MUT6	135
WT7	27	MUT7	131
WT8	90	MUT8	111
WT9	36	MUT9	50
WT10	56	MUT10	100
AVG	48.4		101.2
SD	20.8497		37.8001
DAPI
WT1	448	MUT1	577
WT2	544	MUT2	566
WT3	519	MUT3	696
WT4	499	MUT4	499
WT5	449	MUT5	82
WT6	408	MUT6	512
WT7	518	MUT7	618
WT8	590	MUT8	537
WT9	588	MUT9	197
WT10	595	MUT10	467
AVG	515.8		475.1
SD	65.6282		190.193
RATIO	%
WT1	9.375	MUT1	19.9307
WT2	10.6618	MUT2	19.258
WT3	14.2582	MUT3	18.5345
WT4	8.01603	MUT4	22.8457
WT5	7.34967	MUT5	21.9512
WT6	6.86275	MUT6	26.3672
WT7	5.21236	MUT7	21.1974
WT8	15.2542	MUT8	20.6704
WT9	6.12245	MUT9	25.3807
WT10	9.41176	MUT10	21.4133
AVG	9.25242		21.7549
SD	3.33474		2.5207
Ttest	2.09095e-08

## Sheet: Figure 6E_Tunel positive cells
HEK293 Tunel positive cells in green/ field
	WT	C19F
1	6	26
2	15	24
3	19	24
4	8	26
5	5	26
Average	10.6	25.2	T-test	0.000763137
SD	6.10737	1.09545
