# Supplementary material for: Specific heterozygous variants in MGP lead to endoplasmic reticulum stress and cause spondyloepiphyseal dysplasia
Source: Nat Commun. 2023 Nov 3;14:7054. doi: 10.1038/s41467-023-41651-6 (PMC10624854; doi:10.1038/s41467-023-41651-6)
Supplement: Supplementary file 6 — Source Data [file 41467_2023_41651_MOESM6_ESM.zip › Source Data/Figure 8_ Source data file.xlsx]

## Sheet: Figure 8B_ TUNEL_Quant_3W mice 
3W growth plate tunel essay
SAMPLE	GFP	DAPI	RATIO		SAMPLE	GFP	DAPI	RATIO
WT1	17	75	22.6667		MUT1	36	55	65.4545
WT2	20	65	30.7692		MUT2	55	57	96.4912
WT3	25	67	37.3134		MUT3	62	65	95.3846
AVERAGE	20.6667	69	30.2498		AVERAGE	51	59	85.7768
SD	4.04145	5.2915	5.99079		SD	10.9848	5.2915	17.6083
			T-test	0.00727305

## Sheet: Figure 8E, 8F
2022-10-18
ETs-hDR ATDC5 cell count (Trans Sigmut MGP and WT MGP)
w/o PBA	WT	Mixed	Green	Precentage (%)		w/o PBA	Mutant	Mixed	Green	Precentage (%)
	1	14	59	23.7288			1	12	23	52.1739
	2	8	59	13.5593			2	12	30	40		WT	25.51
	3	14	63	22.2222			3	26	36	72.2222		C19F	57.04
	4	36	106	33.9623			4	26	43	60.4651		T-test	0.000429715
	5	17	70	24.2857			5	16	23	69.5652
	6	6	17	35.2941			6	11	23	47.8261
			Average	25.5087					Average	57.0421
			SD	8.06808					SD	12.6337
w/o PBA	Mutant	Mixed	Green	Precentage (%)		with PBA	Mutant	Mixed	Green	Precentage (%)
	1	12	23	52.1739			1	8	28	28.5714
	2	12	30	40			2	7	30	23.3333
	3	26	36	72.2222			3	1	6	16.6667		(-) PBA	54.61
	4	26	43	60.4651			4	1	17	5.88235		(+) PBA	11.53
	5	16	23	69.5652			5	0	18	0		T-test	2.81697e-05
	6	11	23	47.8261			6	0	14	0
	7	18	45	40			7	1	16	6.25
			Average	54.6075					Average	11.5291
			SD	13.2098					SD	11.4147
